# Supplementary material for: Chemical and Genetic Validation of the Statin Drug Target to Treat the Helminth Disease, Schistosomiasis
Source: PLoS One. 2014 Jan 29;9(1):e87594. doi: 10.1371/journal.pone.0087594 (PMC3906178; doi:10.1371/journal.pone.0087594)
Supplement: Table S1 — Sequences of primers employed for dsRNA synthesis and qRT-PCR. (XLSX) [file pone.0087594.s004.xlsx]

## Sheet: Sheet1
Table S1. Sequences of primers employed for dsRNA synthesis and qRT-PCR
Target transcript (accession number)	Technique	Primer name	Primer sequence (5′→3′)	Segment of open reading frame targeted
mCherry control (AY678264)	dsRNA synthesis	Cherry-s	5′ ATGGTGAGCAAGGGCGAGGAG 3′	1-711
		Cherry-T7-s	5′ TAATACGACTCACTATAGGGATGGTGAGCAAGGGCGAGGAG 3′
		Cherry-as	5′ TTACTTGTACAGCTCGTCC 3′	693-711
		Cherry-T7-as	5′ TAATACGACTCACTATAGGGTTACTTGTACAGCTCGTCC 3′
Sm 3-hydroxy-3-methylglutaryl coenzyme A reductase (M27294.1)	dsRNA synthesis	HMG N-s	5′ TCGCCCTATGCTCATTATCC 3′	302-321
		HMG N-T7-s	5′ TAATACGACTCACTATAGGGTCGCCCTATGCTCATTATCC 3′
		HMG N-as	5′ GATGGGCGTTCATTGCTATT 3′	1330-1349
		HMG N-T7-as	5′ TAATACGACTCACTATAGGGGATGGGCGTTCATTGCTATT 3′
		HMG C-s	5′ TTCAGAGGAAGGGTTCCAAA 3′	1854-1873
		HMG C-T7-s	5′ TAATACGACTCACTATAGGGTTCAGAGGAAGGGTTCCAAA 3′
		HMG C-as	5′ TGGCTCGATTGAAGTGCATA 3′	2607-2626
		HMG C-T7-as	5′ TAATACGACTCACTATAGGGTGGCTCGATTGAAGTGCATA 3′
Sm Cytochrome Oxidase I (AF216698)	qRT-PCR	COX-q-s	5′ TACGGTTGGTGGTGTCACAG 3′	1317-1336
		COX-q-as	5′ ACGGCCATCACCATACTAGC 3′	1449-1468
Sm 3-hydroxy-3-methylglutaryl coenzyme A reductase (M27294.1)	qRT-PCR	qHMG-CoA-mid-s	5′ GGAAGGCTTAAAACTCGTGA 3′	1444-1463
		qHMG-CoA-mid-as	5′ TACCCGATAACCTCTTCACA 3′	1603-1622
Sm Cathepsin B1.1 (AJ506157)	qRT-PCR	BqrtSmCB1.1-s	5′ ACTTGGTGGGCACGCTATAC 3′	849-868
		BqrtSmCB1.1-as	5′ GGCTGTTACCTCGGATTCAA 3′	989-1008
Sm Cystatin (AY334553.1)	qRT-PCR	Cyst-qB-s	5′ ACGGAAACCTCGTTCATTTG 3′	192-211
		Cyst-qB-as	5′ ATTCCAACGCATCACTTTCC 3′	366-385
		s = sense; as = antisense	The T7 DNA polymerase binding motif is shown in bold typeface)
